# Supplementary material for: What Predicts Gene Flow During Speciation? The Relative Roles of Time, Space, Morphology and Climate
Source: Mol Ecol. 2024 Nov 7;33(23):e17580. doi: 10.1111/mec.17580 (PMC11589662; doi:10.1111/mec.17580)
Supplement: Supplementary file 1 — Data S1. [file MEC-33-e17580-s001.zip]

Archive with 44 entries (43 files):
- Supplementary_v3/
- Supplementary_v3/Appendices_25_July_2024.docx
- Supplementary_v3/FigS33.pdf
- Supplementary_v3/Figure_Legends_Supp_October_2024.docx
- Supplementary_v3/Fig_S10_geo_distances.pdf
- Supplementary_v3/Fig_S11_comp1.svg
- Supplementary_v3/Fig_S12_comp2.svg
- Supplementary_v3/Fig_S13_comp3.svg
- Supplementary_v3/Fig_S14_comp4.svg
- Supplementary_v3/Fig_S15_comp5.svg
- Supplementary_v3/Fig_S16_comp6.svg
- Supplementary_v3/Fig_S17_comp7.svg
- Supplementary_v3/Fig_S18_comp8.svg
- Supplementary_v3/Fig_S19_comp9.svg
- Supplementary_v3/Fig_S1_July_2024.pdf
- Supplementary_v3/Fig_S2.pdf
- Supplementary_v3/Fig_S20_comp10.svg
- Supplementary_v3/Fig_S21_comp11.svg
- Supplementary_v3/Fig_S22_comp12.svg
- Supplementary_v3/Fig_S23_comp13.svg
- Supplementary_v3/Fig_S24_comp14.svg
- Supplementary_v3/Fig_S25_comp15.svg
- Supplementary_v3/Fig_S26_comp16.svg
- Supplementary_v3/Fig_S27_comp17.svg
- Supplementary_v3/Fig_S28_comp18.svg
- Supplementary_v3/Fig_S29_comp19.svg
- Supplementary_v3/Fig_S3.pdf
- Supplementary_v3/Fig_S30_comp20.svg
- Supplementary_v3/Fig_S31_comp21.svg
- Supplementary_v3/Fig_S32_OptM.pdf
- Supplementary_v3/Fig_S34_Population_Clade_morphology.pdf
- Supplementary_v3/Fig_S35_Population_Clade_climate.pdf
- Supplementary_v3/Fig_S36_July_2024.pdf
- Supplementary_v3/Fig_S37_nocyanos.pdf
- Supplementary_v3/Fig_S4.pdf
- Supplementary_v3/Fig_S5.pdf
- Supplementary_v3/Fig_S6_v2.pdf
- Supplementary_v3/Fig_S7_v2.pdf
- Supplementary_v3/Fig_S8_v2.pdf
- Supplementary_v3/Fig_S9_v2.pdf
- Supplementary_v3/Tables_S1-S8_25_July_2024.docx
- Supplementary_v3/~$bles_S1-S5_14_Feb_2024.docx
- Supplementary_v3/~$bles_S1-S7_21_April_2024.docx
- Supplementary_v3/~$pendix_S1_14_Feb_2024.docx
